# Supplementary material for: Safety and Efficacy of Rivaroxaban Versus Warfarin in Cerebral Venous Thrombosis: A Comprehensive Meta-Analysis
Source: Neurol Int. 2025 Nov 8;17(11):183. doi: 10.3390/neurolint17110183 (PMC12655077; doi:10.3390/neurolint17110183)
Supplement: Supplementary file 1 [file neurolint-17-00183-s001.zip]

Archive with 1 entries (1 files):
- neurolint-3942850-supplementary.pdf
